# Supplementary material for: Transperineal Ultrasound Assessment of a Cystocele’s Impact on the Bladder Neck Mobility in Women with Stress Urinary Incontinence
Source: Medicina (Kaunas). 2019 Sep 3;55(9):562. doi: 10.3390/medicina55090562 (PMC6780490; doi:10.3390/medicina55090562)
Supplement: Supplementary file 1 [file medicina-55-00562-s001.zip]

Archive with 2 entries (2 files):
- Anexa 1. Formular_Consimtamant_Informat PMFIUF-1.doc
- Informed consent - En translation.doc
